# Supplementary material for: Spatial, temporal and demographic distribution characteristics of adenomyosis symptom clusters from the perspective of traditional Chinese medicine: a multicenter cross-sectional study in China from 2020 to 2022
Source: Front Endocrinol (Lausanne). 2025 Aug 7;16:1605310. doi: 10.3389/fendo.2025.1605310 (PMC12367498; doi:10.3389/fendo.2025.1605310)
Supplement: Supplementary file 1 [file DataSheet1.zip]

Archive with 6 entries (6 files):
- Figure legends.docx
- Supplement Figure1.tif
- Supplement Figure2.tif
- Supplement Figure3.tif
- supplement1.xls
- supplement2.xls
