# Supplementary material for: Spatial, temporal and demographic distribution characteristics of adenomyosis symptom clusters from the perspective of traditional Chinese medicine: a multicenter cross-sectional study in China from 2020 to 2022
Source: Front Endocrinol (Lausanne). 2025 Aug 7;16:1605310. doi: 10.3389/fendo.2025.1605310 (PMC12367498; doi:10.3389/fendo.2025.1605310)
Supplement: Supplementary file 1 [file DataSheet1.zip › supplement1.xls]

## Sheet: supplement1
	Table1 Influence of past history and disease duration on the symptoms of AM patients of different season
	Symptom	Variable	OR	95% CI	P
	Dysmenorrhea	Season(Cold)	1.02	0.763-1.38	0.871
		Obstetric history	1.04	0.755-1.43	0.806
		Abortion history	1.02	0.754-1.38	0.901
		Surgical history	0.713	0.506-1.01	0.055
	Menorrhagia	Season(Cold)	0.816	0.636-1.05	<0.001
		Obstetric history	1.82	1.38-2.4	0.004
		Abortion history	1.21	0.94-1.55	0.824
		Surgical history	1	0.737-1.36	0.316
	Non-menstrual Lower abdominal pain	Season(Cold)	1.14	0.888-1.46	0.309
		Obstetric history	0.644	0.494-0.838	0.001
		Abortion history	1.12	0.872-1.44	0.374
		Surgical history	1.1	0.811-1.48	0.541
	Table2 Influence of past history and disease duration on the symptoms of AM patients of different ages
	Symptom	Variable	OR	95% CI	P
	Dysmenorrhea	Age(≥40years)	0.65	0.498-0.846	0.001
		Disease duration	1.01	1.01-1.01	<0.001
		Obstetric history	1.27	0.961-1.69	0.091
		Abortion history	0.79	0.614-1.01	0.066
		Surgical history	0.832	0.622-1.12	0.223
	Menorrhagia	Age(≥40years)	1.49	1.2-1.85	<0.001
		Disease duration	1.01	1-1.01	<0.001
		Obstetric history	1.42	1.12-1.82	0.004
		Abortion history	0.976	0.791-1.21	0.824
		Surgical history	0.878	0.678-1.13	0.316
	Non-menstrual Lower abdominal pain	Age(≥40years)	0.938	0.756-1.16	0.558
		Disease duration	1	0.999-1	0.201
		Obstetric history	0.748	0.596-0.939	0.012
		Abortion history	0.979	0.798-1.2	0.841
		Surgical history	1.2	0.945-1.53	0.13
