# Supplementary material for: Spatial, temporal and demographic distribution characteristics of adenomyosis symptom clusters from the perspective of traditional Chinese medicine: a multicenter cross-sectional study in China from 2020 to 2022
Source: Front Endocrinol (Lausanne). 2025 Aug 7;16:1605310. doi: 10.3389/fendo.2025.1605310 (PMC12367498; doi:10.3389/fendo.2025.1605310)
Supplement: Supplementary file 1 [file DataSheet1.zip › supplement2.xls]

## Sheet: supplement2
	Table1 Types of lesions in AM patients at different latitudes
	Types of lesions	LLR	HLR	P
	Diffuse - type	643 (57.16%)	420 (60.78%)	0.12
	Focal - type	308 (27.38%)	147 (21.27%)
	Mixed - type	174 (15.47%)	124 (17.95%)
	Table2 Types of lesions in AM patients at different seasons					Table 3 Effect of focus types on menorrhagia symptom in AM patients at different seasons
	Types of lesions	Cold	Warm	P		Symptom	Variable	OR	95% CI	P
	Diffuse - type	355 (54.45%)	288 (60.89%)	0.008		Menorrhagia	Season(Cold)	0.796	0.622-1.02	0.07
	Focal - type	178 (27.30%)	130 (27.48%)				Focal - type	0.701	0.524-0.932	0.015
	Mixed - type	119 (18.25%)	55 (11.63%)				Mixed - type	1.57	1.12-2.21	0.009
	Table 4 Types of lesions in AM patients at different age group
	Types of lesions	<40 years	≥40 years	P
	Diffuse - type	537 (60.00%)	526 (57.11%)	0.002
	Focal - type	238 (26.59%)	217 (23.56%)
	Mixed - type	120 (13.41%)	178 (19.33%)
	Table5 Medication history of AM patients at different latitudes
	Variable	LLR	HLR	P		Table 6 Effect of Chinese medicine use history on cold intolerance symptom in AM patients at different latitudes
	Western medicine
	No	542 (78.4%)	839 (74.6%)	0.061		Symptom	Variable	OR	95% CI	P
	Yes	149 (21.6%)	286 (25.4%)			Cold Intolerance	HLR	2.29	1.88-2.79	<0.001
	Traditional Chinese medicine decoction						Traditional Chinese medicine decoction	1.26	1.04-1.54	0.021
	No	358 (51.8%)	762 (67.7%)	<0.001			Western medicine	1.04	0.833-1.29	0.742
	Yes	333 (48.2%)	363 (32.3%)
	Table 7 Medication history of AM patients at different seasons
	Variable	Cold	Warm	P
	Western medicine
	No	361 (76.3%)	478 (73.3%)	0.253
	Yes	112 (23.7%)	174 (26.7%)
	Traditional Chinese medicine decoction
	No	308 (65.1%)	454 (69.6%)	0.11
	Yes	165 (34.9%)	198 (30.4%)
	Table 8 Medication history of AM patients at different age group
	Variable	<40 years	≥40 years	P
	Western medicine
	No	568 (63.5%)	552 (60.0%)	0.122
	Yes	327 (36.5%)	369 (40.0%)
	Traditional Chinese medicine decoction
	No	689 (77.0%)	692 (75.1%)	0.356
	Yes	206 (23.0%)	229 (24.9%)
